# Supplementary material for: Exploration of the role of drug resistance-associated anoikis-related genes in HER2-Negative breast cancer through bioinformatics analysis
Source: Biochem Biophys Rep. 2025 Feb 21;41:101947. doi: 10.1016/j.bbrep.2025.101947 (PMC11891708; doi:10.1016/j.bbrep.2025.101947)
Supplement: Multimedia component 1 [file mmc1.zip]

Archive with 143 entries (142 files):
- drug/
- drug/drugSenstivity.5-Fluorouracil.pdf
- drug/drugSenstivity.AGI-5198.pdf
- drug/drugSenstivity.AMG-319.pdf
- drug/drugSenstivity.AT13148.pdf
- drug/drugSenstivity.Axitinib.pdf
- drug/drugSenstivity.AZ6102.pdf
- drug/drugSenstivity.AZ960.pdf
- drug/drugSenstivity.AZD1208.pdf
- drug/drugSenstivity.AZD1332.pdf
- drug/drugSenstivity.AZD2014.pdf
- drug/drugSenstivity.AZD3759.pdf
- drug/drugSenstivity.AZD5153.pdf
- drug/drugSenstivity.AZD5438.pdf
- drug/drugSenstivity.AZD5582.pdf
- drug/drugSenstivity.AZD5991.pdf
- drug/drugSenstivity.AZD6738.pdf
- drug/drugSenstivity.AZD7762.pdf
- drug/drugSenstivity.AZD8186.pdf
- drug/drugSenstivity.BDP-00009066.pdf
- drug/drugSenstivity.BI-2536.pdf
- drug/drugSenstivity.BIBR-1532.pdf
- drug/drugSenstivity.BMS-345541.pdf
- drug/drugSenstivity.Bortezomib.pdf
- drug/drugSenstivity.BPD-00008900.pdf
- drug/drugSenstivity.Buparlisib.pdf
- drug/drugSenstivity.Camptothecin.pdf
- drug/drugSenstivity.CDK9_5038.pdf
- drug/drugSenstivity.CDK9_5576.pdf
- drug/drugSenstivity.Cediranib.pdf
- drug/drugSenstivity.Cisplatin.pdf
- drug/drugSenstivity.Crizotinib.pdf
- drug/drugSenstivity.Cyclophosphamide.pdf
- drug/drugSenstivity.Cytarabine.pdf
- drug/drugSenstivity.CZC24832.pdf
- drug/drugSenstivity.Dabrafenib.pdf
- drug/drugSenstivity.Dinaciclib.pdf
- drug/drugSenstivity.Docetaxel.pdf
- drug/drugSenstivity.Doramapimod.pdf
- drug/drugSenstivity.Eg5_9814.pdf
- drug/drugSenstivity.Entinostat.pdf
- drug/drugSenstivity.Entospletinib.pdf
- drug/drugSenstivity.Epirubicin.pdf
- drug/drugSenstivity.EPZ004777.pdf
- drug/drugSenstivity.EPZ5676.pdf
- drug/drugSenstivity.ERK_2440.pdf
- drug/drugSenstivity.ERK_6604.pdf
- drug/drugSenstivity.Erlotinib.pdf
- drug/drugSenstivity.Fludarabine.pdf
- drug/drugSenstivity.Fulvestrant.pdf
- drug/drugSenstivity.Gefitinib.pdf
- drug/drugSenstivity.Gemcitabine.pdf
- drug/drugSenstivity.GSK2578215A.pdf
- drug/drugSenstivity.GSK269962A.pdf
- drug/drugSenstivity.GSK343.pdf
- drug/drugSenstivity.GSK591.pdf
- drug/drugSenstivity.I-BET-762.pdf
- drug/drugSenstivity.I-BRD9.pdf
- drug/drugSenstivity.IAP_5620.pdf
- drug/drugSenstivity.Ibrutinib.pdf
- drug/drugSenstivity.IGF1R_3801.pdf
- drug/drugSenstivity.IRAK4_4710.pdf
- drug/drugSenstivity.Irinotecan.pdf
- drug/drugSenstivity.IWP-2.pdf
- drug/drugSenstivity.JAK1_8709.pdf
- drug/drugSenstivity.JAK_8517.pdf
- drug/drugSenstivity.JQ1.pdf
- drug/drugSenstivity.KRAS (G12C) Inhibitor-12.pdf
- drug/drugSenstivity.KU-55933.pdf
- drug/drugSenstivity.Leflunomide.pdf
- drug/drugSenstivity.LGK974.pdf
- drug/drugSenstivity.LJI308.pdf
- drug/drugSenstivity.LY2109761.pdf
- drug/drugSenstivity.MG-132.pdf
- drug/drugSenstivity.MIM1.pdf
- drug/drugSenstivity.MIRA-1.pdf
- drug/drugSenstivity.Mirin.pdf
- drug/drugSenstivity.Mitoxantrone.pdf
- drug/drugSenstivity.MK-1775.pdf
- drug/drugSenstivity.MK-8776.pdf
- drug/drugSenstivity.MN-64.pdf
- drug/drugSenstivity.Navitoclax.pdf
- drug/drugSenstivity.Nelarabine.pdf
- drug/drugSenstivity.Niraparib.pdf
- drug/drugSenstivity.NU7441.pdf
- drug/drugSenstivity.NVP-ADW742.pdf
- drug/drugSenstivity.Obatoclax Mesylate.pdf
- drug/drugSenstivity.OF-1.pdf
- drug/drugSenstivity.Olaparib.pdf
- drug/drugSenstivity.OSI-027.pdf
- drug/drugSenstivity.OTX015.pdf
- drug/drugSenstivity.Oxaliplatin.pdf
- drug/drugSenstivity.Paclitaxel.pdf
- drug/drugSenstivity.PAK_5339.pdf
- drug/drugSenstivity.PCI-34051.pdf
- drug/drugSenstivity.PD0325901.pdf
- drug/drugSenstivity.PD173074.pdf
- drug/drugSenstivity.Pevonedistat.pdf
- drug/drugSenstivity.PF-4708671.pdf
- drug/drugSenstivity.PFI3.pdf
- drug/drugSenstivity.Picolinici-acid.pdf
- drug/drugSenstivity.Pictilisib.pdf
- drug/drugSenstivity.PLX-4720.pdf
- drug/drugSenstivity.Podophyllotoxin bromide.pdf
- drug/drugSenstivity.PRT062607.pdf
- drug/drugSenstivity.Pyridostatin.pdf
- drug/drugSenstivity.Ribociclib.pdf
- drug/drugSenstivity.RO-3306.pdf
- drug/drugSenstivity.Ruxolitinib.pdf
- drug/drugSenstivity.RVX-208.pdf
- drug/drugSenstivity.Sapitinib.pdf
- drug/drugSenstivity.Savolitinib.pdf
- drug/drugSenstivity.SB216763.pdf
- drug/drugSenstivity.SB505124.pdf
- drug/drugSenstivity.SCH772984.pdf
- drug/drugSenstivity.Staurosporine.pdf
- drug/drugSenstivity.TAF1_5496.pdf
- drug/drugSenstivity.Talazoparib.pdf
- drug/drugSenstivity.Telomerase Inhibitor IX.pdf
- drug/drugSenstivity.Temozolomide.pdf
- drug/drugSenstivity.Teniposide.pdf
- drug/drugSenstivity.Topotecan.pdf
- drug/drugSenstivity.Tozasertib.pdf
- drug/drugSenstivity.Trametinib.pdf
- drug/drugSenstivity.Ulixertinib.pdf
- drug/drugSenstivity.ULK1_4989.pdf
- drug/drugSenstivity.UMI-77.pdf
- drug/drugSenstivity.VE-822.pdf
- drug/drugSenstivity.VE821.pdf
- drug/drugSenstivity.Venetoclax.pdf
- drug/drugSenstivity.Vinblastine.pdf
- drug/drugSenstivity.Vincristine.pdf
- drug/drugSenstivity.Vinorelbine.pdf
- drug/drugSenstivity.VSP34_8731.pdf
- drug/drugSenstivity.VX-11e.pdf
- drug/drugSenstivity.Wee1 Inhibitor.pdf
- drug/drugSenstivity.WEHI-539.pdf
- drug/drugSenstivity.WIKI4.pdf
- drug/drugSenstivity.WZ4003.pdf
- drug/drugSenstivity.XAV939.pdf
- drug/drugSenstivity.YK-4-279.pdf
- drug/drugSenstivity.ZM447439.pdf
- drug/drugSenstivity.Zoledronate.pdf
